# Supplementary material for: Public misconceptions about dyslexia: The role of intuitive psychology
Source: PLoS One. 2021 Dec 2;16(12):e0259019. doi: 10.1371/journal.pone.0259019 (PMC8638985; doi:10.1371/journal.pone.0259019)
Supplement: S1 Data — (XLSX) [file pone.0259019.s002.xlsx]

## Sheet: Exp_1
	1. Do you think it is likely that John‚Äôs symptoms are indicative of a reading disorder?		2. How severe are John‚Äôs symptoms?		3a. What is the source of John‚Äôs difficulty? Does it result from John‚Äôs own actions, attitudes, and life experiences?		3b. Does it originate from his biological makeup?		4. How likely is it that John could improve his symptoms himself (e.g., by increasing his attention, trying harder, etc.)?		5. How likely is it that the difficulty affects John‚Äôs brain?		6. How likely is it that the difficulty runs in Jack‚Äôs family?		7. Consider the following hypothetical scenario. Suppose it were possible to clone a baby out of John‚Äôs DNA. The clone would entirely replicate John‚Äôs genes, but it would be raised in an entirely different family and environment. Once this infant matures, how likely is it to exhibit the same difficulties as John?
subject #	Decoding	Visual	Decoding	Visual	Decoding	Visual	Decoding	Visual	Decoding	Visual	Decoding	Visual	Decoding	Visual	Decoding	Visual	Please explain your reasoning for the answers you provided.	list
1	6	7	6	6	1	2	6	6	2	2	7	6	6	6	6	6	he must have something nuerological	1
2	5	6	5	6	1	1	6	6	3	1	5	6	5	6	5	6	I have a feeling that the person suffering from the b/d issue is dyslexic.	1
3	7	7	7	6	1	2	7	7	5	5	6	6	6	7	6	7	genetic reasons	1
4	5	7	5	7	2	1	5	5	7	5	5	6	5	5	3	5	Some leaning disorders are hereditary but it has been proven environment and additional education can improve this disability.	1
5	5	5	5	3	3	4	5	5	5	4	6	5	6	5	5	7	Both John and jack both show development deslixia. John can read but he can distingush the difference whereas Jack gets letter confused in his head	1
6	6	6	5	5	2	2	4	5	4	3	5	6	5	5	4	4	I thinkt he disorders are not due to any effort on John or Jacks part but a brain disorder of some sort.	1
7	5	6	5	6	3	2	4	6	3	2	5	6	4	5	5	6	I have a brother with dyslexia, so I am aware of the second case	1
8	5	7	2	6	3	1	5	7	5	3	5	6	6	5	5	7	I feel that john could try to put more effort and learn to distinguish words better than Jack could. Jack's disorder is more of a brain disorder because he sees the letters differently than they appear. Where as John can read it but just at a slower rate that maybe could be improved by practicing more and more.	1
9	6	6	5	5	1	1	6	6	5	6	7	6	5	5	6	6	Both of these disorders sound like common reading disorders that are likely biological but probably not genetic.	1
12	5	5	3	3	2	5	5	5	6	6	5	5	5	5	5	5	In my opinion the reading disorders of Jack and John result from something in the brain. Albeit I think that if they both put more effort into the task they would inherently become better at them. Environment may only have a distinct effect if Jack and John were subjected to different education and reading tactics. So, if there were a cloned baby it may result in similar outcomes but may not nece…	1
13	7	7	5	7	2	2	6	6	2	2	6	7	6	6	3	5	The first man's problem appears to be with interpretation. The second and more severe case is a problem with perception.	1
14	5	5	3	3	2	2	4	6	5	5	5	5	5	5	5	5	Both issues appear to be something biological but also something that could be improved (not cured) with some proper training.	1
15	6	5	5	5	2	2	5	5	5	5	5	5	5	5	5	5	i feel both men's abiliteies are directly related with the capability/functionality of their brains. You can only absorb and retain information if the brain/mind allows it.	1
16	6	6	5	5	1	3	5	5	3	3	7	6	6	5	6	5	It seems like it could have something to do with how their brains take in the information they see. So you would think that would be from an injury or DNA thing.	1
17	6	6	5	5	2	3	5	6	5	5	6	6	6	6	5	5	They both have issues reading. It may be their biology or the environment they are in.	1
18	6	6	5	5	1	1	4	7	3	2	7	7	4	5	5	5	I believe that reading disabilities are caused by an imbalance in the brain and need specialized training to be able to help.	1
19	6	6	6	6	2	2	6	7	4	2	6	6	5	6	6	7	I feel that in both cases John and Jack's issues are more related to genetics or other circumstances they cannot control.	1
20	7	7	3	5	3	1	5	7	5	5	6	6	5	6	5	7	I know a bit more about Dyslexia than problems with words	1
21	5	4	5	6	4	5	5	3	4	4	4	5	5	5	4	4	Just going based off the information provided.	1
23	6	7	2	6	4	4	5	6	6	5	5	6	5	6	5	6	The first one John clearly has an issue with words and identifies them to similar rhymes, where the second example John clearly can't differ between b and d	1
2	7	7	6	6	7	7	7	6	6	7	7	7	7	6	7	7	based on the surveys	2
3	6	5	6	5	5	5	3	4	5	5	5	5	3	4	2	3	Most of the time reading problems are because as a child, the person is not taught how to read properly by the schools or the families. The person is ignored and the person spends much more time watching TV than reading.	2
4	4	5	5	5	2	1	5	5	2	3	6	5	5	5	5	5	They both seemed like biological disorders rathern than something that could be fixed by "trying harder".	2
5	6	6	3	3	2	2	3	4	5	3	3	3	4	5	2	5	I felt like his probelm was that he didn't understand phonics, so if the clone was raised in an envirnment where he were taight phonics, he would not have the same problem.	2
6	4	6	5	6	2	2	6	6	3	4	6	6	6	5	5	6	It seems very abnormal to gave the issues as described so I thought that was indicative of a brain issue.	2
7	7	7	7	7	1	1	7	7	6	6	7	7	6	7	5	5	I do not know much about learning disabilities, but I understand them to be organic in origin, rather than a result of environment. One does imagine that with professional assistance, and armed with techniques, improvements can be gained.	2
8	6	6	6	6	6	6	5	5	6	7	5	6	6	7	4	4	Because John can overcome by giving attention and understanding the actual learning	2
9	2	7	2	6	5	1	3	7	5	5	2	7	2	7	5	7	the second one sounded more like an opinion	2
10	5	6	5	5	2	2	5	5	6	6	4	6	4	6	4	5	I belive the perception of failure weighs heavily in performance. nuture may belie this difficulty.	2
11	5	6	6	5	5	5	5	4	4	4	6	5	6	6	4	6	because Jack has difficulties with an aspect of reading.	2
14	7	7	5	6	1	1	7	7	5	5	7	7	5	5	7	7	These issues can be described so simply, yet can't be fixed simply. It's biological.	2
16	6	5	5	5	3	1	6	6	3	5	5	6	5	6	5	4	when you have a disorder that affects the way you see things it is most likely genetic and biological which means you cant control it, but a professional could help you with it	2
17	5	7	5	5	1	1	5	6	2	2	6	7	6	7	6	7	I'm familiar with dyslexia so I was confident in my answers, however I think my answers to the second scenario reflected my uncertainty about this type of disability.	2
18	6	6	5	5	4	4	4	4	5	6	5	5	5	5	6	6	It makes sense to me.	2
19	5	6	3	3	2	2	5	5	5	5	6	6	6	5	6	6	I BELIEVE MOST READING DISABILITIES ARE BIOLOGICALLY BASED.	2
20	5	5	5	5	4	4	5	5	3	4	5	5	4	4	5	5	I believe the difficulties are due to biological makeup	2
21	6	6	5	5	2	2	6	5	5	5	6	6	6	5	5	5	It seems to me that both men have a type of disability. this woudnt be created by them but moreso genetic. Although not their fault I do believe with extra assistance they can improve their readig.	2
22	5	5	5	5	5	3	5	5	5	5	5	5	5	5	5	5	Reading difficulties are generally genetic.	2
23	7	6	5	5	1	1	6	6	5	6	6	7	7	7	6	6	Both seem like genetic disorders that can improve with patience, time and perseverance, but never go away. Most likely it will make them both shy away from reading in public situations.	2
24	3	6	2	5	5	2	3	5	6	3	3	5	3	5	3	5	I understand that dyslexia is a very difficult reading disorder, but I have never heard of a reading disorder similar to John's. I personally think John's issues regarding his reading abilities may be a minor issues caused by lack of experience growing up.	2

## Sheet: Exp_2
						Decoding	Decoding	Decoding	Decoding	Decoding	Decoding	Decoding	Decoding	Decoding	Decoding	Decoding	Decoding	Decoding	Decoding	Visual	Visual	Visual	Visual	Visual	Visual	Visual	Visual	Visual	Visual	Visual	Visual	Visual	Visual
Q13	Q14	Q15	Q17	Q19	Q20	brain	brain	brain	brain	brain	brain	brain	behavior	behavior	behavior	behavior	behavior	behavior	behavior	brain	brain	brain	brain	brain	brain	brain	behavior	behavior	behavior	behavior	behavior	behavior	behavior
Is English your native language?	Do you have any reading or language disorders?	What is the highest level of education you have received?	Psychology	Biology	Linguistics	1. How severe is John‚Äôs condition?	2a. What is the source of John‚Äôs condition? Does it result from John‚Äôs own actions, attitudes, and life experiences?	2b. Does it originate from his biological makeup?	3. How likely is it that John could improve his symptoms himself (e.g., by increasing his attention, trying harder, etc.)?	4. How likely is it that the condition affects John‚Äôs brain?	5. How likely is it that the condition runs in John‚Äôs family?	6. Consider the following hypothetical scenario. Suppose it were possible to clone a baby out of John‚Äôs DNA. The clone would entirely replicate John‚Äôs genes, but it would be raised in an entirely different family and environment. Once this infant matures, how likely is it to exhibit the same language condition as John?	1. How severe is Jack's condition?	2a. What is the source of Jack's condition? Does it result from Jack's own actions, attitudes, and life experiences?	2b. Does it originate from his biological makeup?	3. How likely is it that Jack could improve his symptoms himself (e.g., by increasing his attention, trying harder, etc.)?	4. How likely is it that the condition affects Jack's brain?	5. How likely is it that the condition runs in Jack's family?	6. Consider the following hypothetical scenario. Suppose it were possible to clone a baby out of Jack's DNA. The clone would entirely replicate Jack's genes, but it would be raised in an entirely different family and environment. Once this infant matures, how likely is it to exhibit the same language condition as Jack?	1. How severe is Paul's condition?	2a. What is the source of Paul's condition? Does it result from Paul's own actions, attitudes, and life experiences?	2b. Does it originate from his biological makeup?	3. How likely is it that Paul could improve his symptoms himself (e.g., by increasing his attention, trying harder, etc.)?	4. How likely is it that the condition affects Paul's brain?	5. How likely is it that the condition runs in Paul's family?	6. Consider the following hypothetical scenario. Suppose it were possible to clone a baby out of Paul's DNA. The clone would entirely replicate Paul's genes, but it would be raised in an entirely different family and environment. Once this infant matures, how likely is it to exhibit the same language condition as Paul?	1. How severe is Greg's condition?	2a. What is the source of Greg's condition? Does it result from Greg's own actions, attitudes, and life experiences?	2b. Does it originate from his biological makeup?	3. How likely is it that Greg could improve his symptoms himself (e.g., by increasing his attention, trying harder, etc.)?	4. How likely is it that the condition affects Greg's brain?	5. How likely is it that the condition runs in Greg's family?	6. Consider the following hypothetical scenario. Suppose it were possible to clone a baby out of Greg's DNA. The clone would entirely replicate Greg's genes, but it would be raised in an entirely different family and environment. Once this infant matures, how likely is it to exhibit the same language condition as Greg?
1	2	1	2	2	2	5	6	6	3	6	5	5	3	5	3	5	5	5	3	5	5	5	3	6	5	5	3	5	3	5	5	5	3
1	2	1	2	2	2	5	2	6	3	5	4	6	5	4	5	5	4	4	5	5	2	6	3	6	6	6	5	4	3	5	4	4	3
1	2	2	2	1	2	5	4	5	4	5	3	4	5	4	5	4	3	4	5	4	4	5	4	5	3	3	4	5	4	5	5	4	4
1	2	3	2	2	2	2	3	2	2	2	2	3	2	3	2	3	2	3	2	3	2	2	3	2	2	2	4	3	2	3	3	2	2
1	2	3	2	2	2	5	3	6	6	7	4	6	3	6	6	4	6	7	7	6	5	4	3	5	6	6	4	3	4	6	4	3	5
1	2	4	2	1	2	5	4	5	5	5	6	4	5	3	5	5	6	7	5	5	4	7	5	6	6	5	3	3	3	3	2	2	6
1	2	3	2	1	2	7	1	1	7	1	1	1	7	1	1	7	1	1	1	5	1	1	7	1	1	1	5	1	1	7	1	1	1
1	2	2	2	2	2	5	5	2	5	4	5	5	4	5	6	5	5	4	5	3	3	4	4	5	5	5	5	4	4	5	5	4	5
1	2	2	2	2	2	5	1	7	7	5	6	5	5	1	5	7	5	5	6	5	1	7	7	7	2	7	5	1	7	7	7	4	7
1	2	3	2	2	2	4	5	4	5	6	4	5	4	5	4	3	4	5	5	4	5	5	4	3	4	5	4	6	5	5	4	5	4
1	2	2	2	1	2	7	6	6	5	6	7	7	6	7	7	7	6	6	6	6	7	6	6	6	7	6	6	6	7	6	6	7	6
1	2	2	2	2	2	7	6	5	4	5	6	6	5	6	5	4	5	6	6	6	7	6	5	4	5	6	4	5	4	5	5	6	5
1	2	3	2	2	2	6	4	4	4	2	5	6	5	5	6	6	5	6	5	7	6	7	6	5	4	5	5	6	5	6	4	5	7
1	2	3	2	2	2	5	4	5	3	7	7	7	5	4	5	3	7	7	7	5	1	7	5	7	7	7	5	1	7	5	7	7	7
1	2	3	2	2	2	7	6	7	7	7	6	7	7	6	7	6	7	6	7	7	7	7	6	7	7	6	7	6	7	7	6	7	6
1	2	2	2	1	2	6	6	4	7	6	6	5	5	6	4	6	5	6	5	6	2	6	5	6	6	5	5	2	6	5	7	7	5
1	2	2	2	2	2	7	6	7	6	7	6	7	6	7	6	7	6	7	6	7	6	7	6	7	6	7	5	6	7	6	7	6	6
1	2	2	2	2	2	4	5	4	3	5	5	4	5	6	5	4	5	6	5	5	4	6	5	5	3	5	4	4	5	6	5	4	6
1	2	3	2	2	2	6	2	5	5	3	3	5	6	2	6	5	6	5	5	1	6	7	5	3	2	6	7	5	2	7	1	4	4
1	2	2	2	2	2	5	2	4	3	6	3	5	5	5	4	5	5	3	3	3	3	5	3	6	4	5	3	4	3	5	4	4	3
1	2	2	2	2	2	6	2	7	3	7	6	5	5	7	5	6	5	6	6	6	3	6	3	7	6	5	5	6	4	7	5	6	3
1	2	2	2	1	2	4	4	1	7	1	1	1	4	4	1	7	1	1	1	5	1	7	7	7	6	7	5	1	7	7	7	6	7
1	2	2	2	2	2	6	2	6	5	7	5	6	3	6	2	6	3	5	3	6	2	6	4	6	5	5	3	6	2	5	3	5	5
1	2	1	2	2	2	6	2	6	2	7	6	6	5	6	3	6	3	2	2	6	2	4	3	7	5	6	5	5	3	6	3	4	2
1	2	2	2	2	2	6	5	6	7	6	5	6	7	6	5	6	7	6	5	6	5	6	7	6	5	6	7	6	5	6	7	6	5
1	2	2	2	2	2	5	3	5	5	6	5	5	5	5	5	5	6	5	5	5	2	6	4	6	5	5	5	6	5	5	6	5	5
1	2	1	2	2	2	5	5	5	6	4	5	6	5	5	5	6	4	5	6	5	3	5	6	4	5	6	5	3	5	6	4	6	6
1	2	3	2	1	2	5	5	6	5	4	5	5	5	5	6	4	4	5	5	6	5	5	5	6	6	5	6	5	6	5	6	5	6
1	2	2	2	2	2	6	2	6	2	6	6	5	3	5	6	5	5	5	4	6	2	6	4	6	6	5	3	6	3	6	4	5	2
1	2	2	2	2	2	5	3	5	3	6	5	5	5	5	3	6	5	4	3	5	5	4	6	5	5	4	5	4	5	3	6	5	6
1	2	2	2	2	2	3	3	5	5	5	6	5	3	3	6	5	5	6	5	2	5	2	5	5	2	2	2	5	3	5	5	2	2
1	2	3	2	1	2	7	6	5	7	6	5	7	6	4	7	6	6	6	5	5	7	6	4	7	6	6	5	7	6	5	7	6	6
1	2	1	2	2	2	5	2	6	6	6	6	6	5	6	6	6	6	4	6	5	2	6	6	5	6	6	5	2	5	6	5	4	7
1	2	3	2	2	2	4	5	6	5	4	5	4	6	5	4	5	5	5	4	5	4	4	6	5	4	5	6	5	4	5	5	4	6
1	2	2	2	1	2	4	3	7	3	4	4	6	5	6	7	6	7	4	5	1	6	6	4	4	3	5	6	6	6	5	4	5	4
1	2	2	2	2	2	7	6	7	6	6	5	6	6	5	6	5	4	5	6	4	6	5	6	5	6	6	5	6	5	6	5	6	7
1	2	2	2	2	2	6	7	5	6	7	5	6	6	4	6	5	6	7	5	6	7	4	6	7	6	4	6	7	4	6	7	5	4
1	2	2	2	2	2	5	7	6	7	5	5	6	7	5	6	5	7	5	7	7	5	6	5	7	5	7	6	7	6	5	5	7	5
1	2	3	2	2	2	7	5	6	4	6	5	7	6	7	4	6	5	6	5	7	6	5	7	5	7	5	6	7	4	5	7	6	5
1	2	3	2	2	2	4	7	6	4	6	2	5	1	4	3	7	6	6	3	2	5	4	6	3	3	6	1	1	2	5	6	7	5

## Sheet: Exp_3
			Decoding	Visual	Decoding	Visual	Decoding	Visual	Decoding	Visual	Decoding	Visual	Decoding	Visual	Decoding	Visual	Decoding	Visual
	Based on the vignette that you read, please describe what the theory claims about the link between the mind and the body in 1-2 sentences.	Which diagram best represents the relationship between the body and the mind?	1. Do you think it is likely that John‚Äôs symptoms are indicative of a reading disorder?	1. Do you think it is likely that Jack‚Äôs symptoms are indicative of a reading disorder?	2. How severe are John‚Äôs symptoms?	2. How severe are Jack‚Äôs symptoms?	3a. What is the source of John‚Äôs difficulty? Does it result from John‚Äôs own actions, attitudes, and life experiences?	3a. What is the source of Jack's difficulty? Does it result from Jack‚Äôs own actions, attitudes, and life experiences?	3b. Does it originate from his biological makeup?	3b. Does it originate from his biological makeup?	4. How likely is it that John could improve his symptoms himself (e.g., by increasing his attention, trying harder, etc.)?	4. How likely is it that Jack could improve his symptoms himself (e.g., by increasing his attention, trying harder, etc.)?	5. How likely is it that the difficulty affects John‚Äôs brain?	5. How likely is it that the difficulty affects Jack‚Äôs brain?	6. How likely is it that the difficulty runs in John‚Äôs family?	6. How likely is it that the difficulty runs in Jack‚Äôs family?	7. Consider the following hypothetical scenario. Suppose it were possible to clone a baby out of John‚Äôs DNA. The clone would entirely replicate John‚Äôs genes, but it would be raised in an entirely different family and environment. Once this infant matures, how likely is it to exhibit the same difficulties as John?	7. Consider the following hypothetical scenario. Suppose it were possible to clone a baby out of Jack‚Äôs DNA. The clone would entirely replicate Jacks genes, but it would be raised in an entirely different family and environment. Once this infant matures, how likely is it to exhibit the same difficulties as Jack?	Please explain your reasoning for the answers you provided.	Manipulation
1	The mind and the body are separate entities, not entirely dependent on each other.	3	7	6	6	5	2	2	6	6	2	5	6	6	4	5	6	6	Both conditions seem to indicate an issue with assimilation of information in the brain	dualism
2	The mind and body, while related, are distinct from one another.	5	5	7	6	5	1	1	6	4	2	6	6	3	4	2	4	2	It seems to me that severe thinking problems are far more likely to be caused by the brain than more minor ones.	dualism
4	The mind and the body are two separate entities. Although they are related in some way, they are distinct from each other.	1	5	7	7	7	1	1	7	7	1	1	7	7	4	4	7	7	Both of these seem like serious brain problems that come from wiring issues rather than how people are brought up.	dualism
5	The theory claims the mind and body are distinct.	7	4	7	4	5	3	1	7	7	5	2	7	7	5	4	5	7	I guesstimated based on my knowledge of biology and school experiences.	dualism
7	It describes that the mind and body are two seperate entitys. For example you could break your arm and feel the pain. However your mind is not really effected and remains alert.	7	6	6	3	4	2	2	6	6	5	2	6	5	5	5	6	6	I believe that this condition is more geneticly passed on. Also i feel like it would slow him down reading a little bit but would not hinder him severly.	dualism
8	There are two different entities.	2	6	6	3	6	2	3	2	3	5	4	3	5	4	3	4	3	I do not think it is biological so it will not be passed along.	dualism
9	two dual minds, is either unconscious or conscious mind( in evolution stand point its the survival and the rational minds if I might say, free will and the emotional counter or reactive will counter part of it)	1	7	7	4	4	5	5	6	6	5	4	5	4	5	5	6	6	It depends what are you guys trying to do here, in my sense their is a lot of variable in evolution not just the hereditary part of it, its the decision you make in everyday life, that change who you are as a person. Being in a uncomfortable situation "change" is first way of telling that your changing not only the neurons that fires in your brain but your embedded code within you (DNA) starts to…	dualism
10	the mind and body are in sync.	7	6	5	6	5	6	5	5	5	5	5	5	5	5	6	5	6	just what i think	dualism
11	Clearly the Brain is Attached to the Body However does the Brain and Mind have a Separate Way	2	6	4	6	4	2	2	6	5	4	3	6	5	6	6	6	6	All answers were what seemed logical to me	dualism
12	body s based on what the mind agrees to do	2	5	6	4	5	5	5	5	4	6	5	5	5	6	6	6	5	things are genetic	dualism
14	The theory is that the mind and body are not necessarily one. That they can react differently from one another.	2	3	6	5	5	2	2	3	4	5	5	6	6	4	4	6	4	John seemed to have an inability to really understand and Jack seemed to possibly have a reading issue that could be helped with some practiced visuals	dualism
15	The theory claims that the person's mind and body are two different entities.	7	6	5	6	6	5	5	4	3	5	4	6	5	6	5	4	4	I gave those answers because I came to know that mind and body are different by the previous article.	dualism
16	They are talking about the mind/ body are two separate entities, which they dub dualism.	2	5	6	2	3	4	2	6	5	3	3	5	5	6	6	6	6	i believe its genetic, and that reading is a process in the interior of the brain, and is not an externalized force that can be forced by external elements.	dualism
17	The body and mind are two totally different things. The mind can be healthy while the body is physically sick, and vice versa.	3	7	7	5	6	2	1	6	7	5	4	7	7	5	5	5	6	There are clearly brain issues if he is seeing other letters or having issues reading	dualism
18	Mind and body dualisim is the idea that the mind and body are separate from each other. Like how your body can be ill and you mind still work and vice versa.	3	3	7	5	5	2	2	5	6	5	5	6	6	5	5	6	6	I believe that in both situations the reading disorder has to do with the brain and how it processes the information. Not with the environment that surrounds them. Meaning that even though they can work at it and see improvement it is unlikely that it will fully go away.	dualism
19	the mind and body are two different entities according to early theory	3	2	6	2	3	1	2	5	5	2	3	5	5	4	3	5	5	if it's in your brain, it is not something behavioral you can change with practice	dualism
20	it claims that body and mind are two different things that can work together or seperately	2	6	7	3	6	4	2	2	4	6	6	6	6	2	5	5	6	I believe that both John and Jack are suffering from something that they cannot really control. They might get improvement with training and coaching but I am assuming that both are not young kids and over the years without training and coaching their eyes and brain are used to those exposures.	dualism
21	The theory claims that there is a mind-body connection based on Greek historic theories. The mind and body are separate and distinct.	7	3	2	4	4	2	5	6	4	6	5	5	4	5	5	3	3	The mind can be trained to work in different ways, aside from how it was conditioned in childhood.	dualism
22	This theory explains that the mind and body are two separate but connected entities within you.	1	5	7	3	7	1	1	6	6	6	3	6	7	5	6	5	6	I have a friend who, her and her daughter both, are dyslexic.	dualism
23	That the body, by it's sheer biology, functions and mechanics, is independent of the mind. It is an ancient Greek theory, which doesn't take into account that the functions of the mind are a result of the activity of the brain.	2	1	1	5	5	1	1	7	7	2	2	7	7	6	6	7	7	I believe Jack's issue is his brain being unable to recognize the context of the word. People with dyslexia that see "kat" know the passage means the animal "cat", because their brain can perceive a cat. Jack's brain can not do this. People with reading disorders see a jumble of letters that we don't, but their brain has the awareness to know what the passage is tyring to tell them. This is why I…	dualism
24	This theory on the mind and body connection claims the body and mind are two seperate entities. But it also asserts there is no real consensus on this as there are others who believe the mind and body are one.	2	2	7	3	6	1	1	7	7	3	3	5	6	4	4	5	5	I based my answers on my understanding and knowledge of learning disabilities. I am not all that certain that my answers were correct because I doubt I have a complete understanding of learning disabilities.	dualism
25	Dualism says that the mind and body are two different entities.	4	4	5	5	2	3	4	5	5	6	2	2	5	5	3	3	5	I just based it on a hunch	dualism
26	The mind and body are seperate things. The mind is capable of experiencing things outside of the body's normal senses.	2	5	6	5	5	3	4	5	5	5	5	5	6	6	5	4	4	Well some learning and reading disorders can be genetic, and some of them are overlooked or uncorrected depending on family and schooling. So it is really hard to determine exactly what will happen with the given information	dualism
27	The mind and body are separate entities. That the mind can continue without the body and vice versa.	3	7	6	5	5	1	2	7	6	5	5	5	6	5	6	6	6	Reading or visually seeing specific letters and not being able to comprehend like the majority of the people doing the same task explains to me that Jack has a disability in that he cannot read appropriately due to his lack of seeing the correct word.	dualism
28	the mind controls the body	1	7	7	6	7	2	1	7	7	2	1	6	7	7	7	7	7	Its areading disorder that originates in the brains makeup	dualism
29	The theory claims that the mind and body are seperate. It also states that computers may never be able to replicate the brain.	7	6	7	5	5	2	1	6	7	3	5	5	7	4	5	5	7	The first one I am unsure of but the second sounds like a friend of mine with dislexia	dualism
30	The mind is separate from the body. There is no scientific evidence on how the mind emerges from the body (i love this line)	3	7	6	6	5	3	3	6	6	4	5	6	5	5	5	6	5	John's case seems to be worse than jacks. I think they are both biology based, but jack may be able to work it out.	dualism
31	The mind and the body are completely different entities.	3	6	7	5	5	5	3	5	6	5	3	6	5	5	5	6	6	I feel like learning disabilities are part of genetic makeup.	dualism
33	that the mind and boy are to different entitys. and how the brain is alert when the bod is sick.	7	5	1	5	1	2	1	1	1	7	7	2	4	5	5	4	2	all it takes is belief in ones self and hard work and help and they can improve there problem	dualism
34	a computer cannot properly mimic human beings.We dont know how mental life emerges from the body.	3	4	6	4	7	4	5	4	6	4	5	4	6	3	5	7	6	I think the way john's brain works is pretty severe. Not seeing what everybody else is seeing is dangerous.	dualism
5	That the mind and body are two different things and that the mind is our consciousness. We can seperate our body from who we are.	7	4	6	4	5	5	4	2	3	6	6	2	5	2	4	2	3	When reading the word kat, and his mind automatically going to a cat, is much less of an issue overcoming repeatedly getting b and d's in words confused. It would cause a much significant issue in reading altogether, whereas the other problem would only arise occasionally.	dualism
6	The theory claims that the mind and the body are two different entities. That our body can be sick though our mental wellbeing may be fine.	3	7	7	7	6	1	1	7	7	1	1	6	6	7	7	7	7	Well, obviously if something runs in a family it will be passed down generation to generation no matter how much they try. And obviously both aren't from not trying hard enough. Sounds like they both have dyslexia..	dualism
16	It claims that the mind and the body are two separate entities. That even if something happens to the body that the mind is still active and present.	3	5	6	4	5	4	2	4	6	5	5	4	6	4	6	4	6	he cant recognize words in the second scenario. is it because he hasnt spent enough time reading? not enough information to go on.	dualism
17	The theory that the mind and the body are separate entities. Basically that what's going on inside your brain is completely separate with your mental state.	7	7	7	3	6	1	1	7	7	3	5	7	7	7	7	7	7	I don't believe that the mind is separate from the brain. I've worked with people with reading disorders and they can try to make it better but it is impossible to completely overcome.	dualism
18	The body and mind are two distinct entities.	3	5	6	5	7	2	1	4	6	5	2	5	6	4	5	4	5	It appears that the first man suffers from a learning disorder that is innate. However, the second man appears to lack exposure that impacts his reading ability.	dualism
19	The 'dualism' theory claims that there exists a separation between your body and yourself. This is something that AI could not reproduce.	2	1	2	7	5	2	2	5	5	5	4	7	4	5	3	5	2	The first situation sounded like someone who needed glasses. The second situation sounded like someone who is mentally handicapped.	dualism
20	The theory states that the mind and the body are separate.	4	6	7	3	3	4	1	5	7	5	2	6	7	5	7	4	6	I think that transposing letters is something in the brain that isn't connecting correctly. Therefore impossible to correct with trying harder. I think that slow reading and not understanding the connections of similar words sounding alike could be helped by practice.	dualism
22	its claiming that the mind and body are distinct and separable.	2	1	5	1	3	1	5	1	1	7	7	1	3	1	7	1	5	because the word kat does sound like the animal cat so anybody could make that mistake. now the first scenario seems like an issue because he can not tell the difference between the letters b and d.	dualism
23	The mind and body are two separate entities even though mind is abstract and the body is physical. The mind has no known boundaries while the body has many limitations.	7	2	7	2	6	6	2	2	6	7	5	2	6	2	6	1	6	Jack has an inherent reading problem. Not being able to distinguish between b and d alphabets is most likely a genetic disorder and can run in families. Where as, John, on the other hand has a problem with the language. His reading habits would improve if he works hard at it.	dualism
24	The mind is a separate entity, housed in the body.	7	4	6	5	4	4	1	5	6	5	6	6	5	4	7	4	5	Jack exhibits symptoms of dyslexia which I'm familiar with due to a family member. John's reading difficulties, being unfamiliar to me, I answered based on limited info given.	dualism
25	The mind and body are separate entities, and the mind does not have physical properties.	3	6	6	3	3	2	2	6	6	4	4	6	6	6	6	6	6	If the reading disorder is a genetic problem, then the child will have the issue regardless of the environment it is raised in.	dualism
26	It claims that the mind and body are different. It gives the example of how the body may be hurt but the mind can still be alert and active.	3	6	6	6	5	2	2	6	5	2	3	6	5	4	5	6	5	I believe his disorder is more severe than the first persons disorder.	dualism
28		2	4	4	5	4	4	4	3	5	4	4	4	4	4	5	4	6	i think hes need medical help	dualism
29	We are made up of two things body and self.	7	4	7	7	7	4	4	5	5	4	7	5	5	5	5	5	4	One seem not being able to read, while the other is having difficultly make sense of the words.	dualism
30	That the mind and body work together. A computer may be able to replicate.	1	6	6	4	5	1	1	5	5	3	3	6	6	6	6	5	5	There seems to be a brain disorder.	dualism
31	That although we are both mind and body they are two distinct entities of our complete selves.	1	6	7	2	7	6	1	2	5	6	6	5	6	1	6	1	6	To me the ability to distinguish between letters is based in the brain and has to do with how the brain and eyes sees the letters and processes that information. The inability to distinguish similar sounding words seems like it would... actually now that I am writing my thought about it they both seem like very similar problems with the brain /eyes and the ability to assimilate the information th…	dualism
32	It proposes that our consciousness is separate from our physical brains and is in some way ephemeral.	1	5	6	3	5	1	1	6	6	5	5	7	6	5	5	6	6	I believe the brain is entirely what accounts for our possible range of thought, and these two people seem to have an impaired range/ease of thought.	dualism
33	The mind-body duality theory claims that a person's mind is a separate entity from their body.	3	6	6	4	4	2	2	6	5	4	4	5	5	5	5	4	2	I think both Jack and John had reading disorders due to their biological makeup. Maybe their reading could improve from some professional help but I don't the problems were due to them not practicing/concentrating or not working hard enough.	dualism
34	The link between the mind and the body, presented as the term ‚Äúmind-body dualism,‚Äù describes the proposition that a person‚Äôs mind and body are two distinct entities. The observation that immaterial mental states appear to be qualitatively and substantially different from the physical brain sates.	7	7	5	6	5	1	1	4	4	4	4	7	7	4	4	4	4	While I would disagree that the mind and body are mutually exclusive I was answering based upon the vignette. For Jack and John I don't know much about reading disorders to make an educated guess on things. If people have reading issues they may or may not be corrected with the proper forms of help.	dualism
35	The theory claims that the mind and body are two separate entities. The human mental experience is entirely private and separate from the physical being.	3	6	7	6	6	2	1	4	4	3	5	6	6	6	6	6	6	I believe that a reading disorder originates in the brain, which is part of our biology. A cloned baby of the same person would likely have the same issue. Decoding therapy could help, but would take a lot of work to reprogram the brain.	dualism
37	The theory claims that the mind and body are separate and distinct.	2	6	6	3	3	2	2	6	6	3	5	6	6	5	5	5	5	Increased effort and attention may help with reading difficulties to a certain degree, but they will mostly likely still be present. Increased efforts won't fix the problem, it will just help the individuals better overcome the obstacles and read smoother. Therefore, it seems as though the reading problems have to do with the brain more than the experiences that shaped the individuals lives.	dualism
38	The Mind a body are two different entities that work independently of each other. For example you could have a physical disability or illness and your mind would still be fine/well.	5	6	6	6	5	5	2	5	4	3	3	5	6	5	6	6	5	Even though both exhibited different difficulties with reading both I feel likely stem from the brain not functioning quite as it should in a normal brain. I also believe these conditions could also be hereditary too.	dualism
40	Humans experience their mental state as separate from how they experience their physical being. The mental state, or inner life, while informed by the physical state, is not the same as the physical state.	3	6	6	3	3	2	2	4	4	5	3	5	5	4	5	4	5	I think it's hard to pinpoint precisely what reading difficulties are the result of dna, or the learning process someone has been exposed to.	dualism
41	That the mind is occupying the body, and is not just a"machine of meat".	4	2	7	2	6	6	1	2	6	7	5	3	5	3	5	1	6	It seems as if the first person suffers from dyslexia, which is an actual condition. The second guy seemed to make poor distinctions between words, which leads me to assume that his reading comprehension is low and not a disorder.	dualism
42	Mind and body are two different entities. The physical body may be injured but the mind is active and carries on.	2	1	7	1	5	5	3	5	5	6	6	1	6	6	6	6	7	Genetics in my experience forms a large part in reading skills	dualism
44	The mind is dependent on the body. Mind and body experience things differenty.	7	2	6	3	3	6	2	4	6	6	5	5	5	6	5	2	4	Jack clearly has the genetic issue where John has more of an upbringing issue.	dualism
45	The theory is that of mind-body dualism. And the main idea is that the mind and body are two distinct entities.	3	6	6	5	5	2	2	5	5	3	3	6	6	4	4	4	4	I chose the answers that I thought fit the best?	dualism
46	that even though they are connected they are different. the Mind can be intact but the body can be hurt.	1	5	6	4	5	4	4	4	4	5	5	5	6	4	5	4	5	he same to not understand the difference.	dualism
48	The human mind doesn't simply equate to a state of consciousness	4	3	4	2	2	2	2	2	2	2	2	2	2	2	2	2	2	I just believed so given John's preexisting circumstance	dualism
49	That there is a separate link between the mind and body. Our perception of both is different and private top the other entity.	7	6	6	5	5	4	2	4	4	6	6	5	5	4	4	4	4	Without more information, we're don't really know if the disorders are the result of their genes or otherwise.	dualism
1	That there is a unique link that connects them and they both govern your actions	1	7	7	6	6	5	6	2	2	7	7	2	2	2	2	2	2	I think that reading disorders are because of poor learning in young life	physicalism
2	The mind and body are both rooted in the same physical substances. Robots could in theory experience mental life like a human.	1	2	7	5	5	2	3	7	4	2	5	6	6	4	4	6	2	I feel like Jack's difficulties are more about pattern recognition while John's were deeper rooted since he didn't realize a kat is similar to an animal named a cat.	physicalism
3	The mind and body are rooted in the same physical substances.	2	6	5	3	4	3	3	5	5	5	5	6	5	5	5	5	5	seems like they gave learning disabilities.	physicalism
4	Physicality is the idea that the mind is based in physicalness, and based on chemicals and physical things	1	5	5	3	3	3	4	5	4	6	6	5	5	5	3	5	4	Jacks could be improved by lots of repetitions and practice, but the other guys would be harder	physicalism
5	that your mind and your body are connected and interact with one another	3	6	7	3	6	2	2	2	7	6	5	5	7	6	6	6	7	most reading disorders are hereditary and come from brain chemistry and not enviornment	physicalism
7	The mind and body are rooted in the same physical structures.	1	7	7	6	6	1	1	7	7	2	2	7	7	7	7	6	6	If their families had caught it early on, there is a possibility that they would have less issues with it in the future. They could have taken them to a doctor or therapist. I think that the clone would have the same exact issues but the family involvement would change how much it is displayed.	physicalism
8	It claims that the mind and body are both rooted in the same physical substances	1	6	7	3	3	2	2	6	6	3	2	6	6	4	4	6	6	I believe in both cases there is a biological link because it seems to be the only real explanation	physicalism
10	Physicalism is the belief that brain is what it is- that the mind is a biological result of the make up of the brain and body.	1	7	7	3	3	1	1	7	7	4	4	6	6	6	7	7	7	It is likely an issue with his biological make up: it seems something that is implied he has attempted to overcome but has little control over. No matter what, the reason seems like it would have to be a biological one since improvement of those issues if it wasn't could likely be done with teaching and perhaps even some kind of therapy. He doesn't control it, he struggles to improve it, and its …	physicalism
11	The mind and the brain are both grounded in the physical form of the body. Our emotions are physical responses that our brains make.	1	5	6	5	5	3	3	5	5	7	7	5	5	5	5	4	4	I think that biological makeup affects people, but that surroundings also play a major role.	physicalism
12	they claim that the body and mind are almost one of the same such as different elements can affect moods or not getting something can effect your body	1	5	6	5	5	2	2	4	6	5	6	7	6	6	6	6	6	i believe that reading disorders are not from how you were raised but from the way your eyes send messages to the brain somewhere there is a broken link and cloning someone would only make that new "person" have it. the outside world has very little effect on reading disorders	physicalism
13	The theory claims that the mind and the body are both physical substances.	1	6	7	6	7	1	1	7	7	4	4	7	7	7	7	6	7	I believe both reading issues described are learning disorders that stem from the brain and not because of a certain situation or life experience.	physicalism
15	That the mind is the same thing as the brain. The therory was called physicalim	1	7	7	6	7	4	3	2	5	5	5	6	7	5	5	5	5	It sounds like he has a reading disorder which would stem from the brain, left hemisphere I believe controls language, I remember a friend telling me that	physicalism
16	they are both rooted in the same beliefs	1	5	4	3	5	5	4	3	3	5	4	3	5	4	4	4	5	anything can be fixed through mind over matter.	physicalism
17	The mind ans the body are both rooted in the same physical substance.	1	7	7	6	7	1	1	7	7	4	2	6	7	5	5	7	7	Because it's not like they woke up one and decided to lose their ability to read things incorrectly. They were just born that way.	physicalism
18	The mind is nothing but a product of the brain, and could be recreated with a sufficient computer.	1	1	1	6	6	1	1	7	6	4	4	7	7	5	5	4	4	My education, beliefs, and attitudes. Some are more fact-based than others.	physicalism
19	They believe that the mind and body are the same react to the same stimili	2	6	2	5	6	2	2	4	5	6	1	5	6	5	1	6	7	I just felt like it was right I do not have any exact reasoning to back up my answers.	physicalism
20	That the mind and body are in the same state and that a computer could quite happily mimic this and actually feel emotion.	1	7	7	6	6	1	1	7	7	5	3	7	7	4	4	7	7	Because DNA is DNA, nuture is not going to change anything if fundamentally on a micro level there is a brain disorder	physicalism
21	I don't clearly know.	1	5	5	4	3	4	4	2	4	7	6	4	4	4	6	4	4	Just because someone in your family has an Illness doesn't mean that your gonna get it. Yea very very possible.	physicalism
22	That someone's body and mind can have the same physical characteristics.	2	6	7	5	7	1	1	5	4	7	5	5	4	4	4	7	7	His learning disability is something he was born with. It's not his fault or anything he did wrong. He can get the right help from a doctor or learning tutor.	physicalism
23	That the mind and body are forms of the physical self	1	3	6	3	3	2	2	6	6	3	5	4	3	5	3	6	4	Dyslexia is different than the actual comprehension of words, such as the first case	physicalism
24	physicalism claims that there is a physical link between mind and body.	1	6	6	5	5	2	2	6	7	3	2	6	6	5	6	6	7	I'm not sure what question I'm supposed to be thinking of, but I would find it hard to believe that the fix is something simple that can fix everything. More likely, it is a biological disorder that a clone would have too.	physicalism
25	The mind and body are rooted in physical experiences	1	5	7	2	3	3	2	5	6	6	6	6	6	5	5	4	2	Jack problems appear to be dyslexia, but John's difficulties may be lack of effective teaching.	physicalism
26	The brain and the body are both physically linked, and everything that occurs in the "mind" is the result of something physically happening in the "brain"	1	7	7	6	6	1	2	6	6	5	5	7	7	6	6	6	6	The difficulties they both experience have nothing to do with intelligence or exposure to readable materials. They both obviously have difficulty with aspects of written language that very young children without learning disabilities are able to learn and understand. It seems reasonable to think that there is something biologically restricting them from being able to make sense of patterns in let…	physicalism
27	that the mind and body are connected is pretty much what i took out of it, hope im not wrong	1	5	5	5	5	3	4	5	4	5	4	4	5	4	4	5	4	it's just what i felt	physicalism
28	That the mind is what the mind does. That therev is a great possibility that if we could align computers to be wired just like brains they in turn would be brains and have thoughts and feelings.	1	6	6	6	5	6	2	4	4	1	1	7	7	7	7	7	7	Johns sounds like a processing disorder, where Jacks could (depending on age) be a very normal part of develepment) since this info is not available, I assume this is ruled out and tend toward dyslexia	physicalism
29	physicalism	1	5	6	3	3	2	2	6	6	5	5	6	6	5	5	5	5	My opinion on things i read and have seen in life	physicalism
30	The mind is what the brain does. The physical parts and actions of our brain are what make up our mind and who we are.	1	6	6	5	4	2	3	6	6	5	4	5	5	4	5	5	5	I believe the reading issues are caused more by the biological makeup of the two men, rather than their home environments. However, the environments that they grew up in will have some effect on their reading capabilities.	physicalism
31	The mind and body share the same physical traits.	1	5	6	5	5	4	4	4	5	3	3	6	6	6	5	5	5	I believe learning disorders and perception originate in the brain.	physicalism
32	It describes that the mental are nothint but physical brain states	3	6	5	5	3	4	6	5	3	6	7	5	2	6	4	5	4	Its not likely because you can fix the confusion with learning techniques	physicalism
33	The mind and the body are made of the same substances.	1	5	7	6	5	1	2	6	6	1	2	7	6	5	6	5	4	it sounds like johns issues are from a traumatic injury or some kind of major intellectual disability while jacks issues are more of a straightforward reading disability	physicalism
1	The mind and the body are not actually two different things, but they are the same	1	1	6	1	5	6	1	1	1	7	7	1	6	1	4	1	5	Jack has a problem in his brain, which cannot be fixed. John doesn't, so it can be fixed	physicalism
5	The mind and body are linked. Thoughts can take up space like matter.	1	3	6	6	5	4	4	4	4	3	6	7	6	6	6	7	6	Johns reading issue seems to be linked to brain function.	physicalism
6	The state of mind derive from the state of the body, specifically the state of the brain.	1	3	5	5	5	2	2	6	5	5	5	6	5	6	6	5	5	i feel that this issue is more related to the brain and DNA , which will be transmitted to offsprings	physicalism
8	The mind and body are both physical	1	4	7	5	5	2	1	5	7	5	3	6	6	6	6	6	7	Both people seem like they have a learning disorder , which to my understanding, is genetic and requires outside help.	physicalism
9	The mind and the body are rooted the same physical substances. Mental states are created from physical states of the mind.	1	7	6	6	5	1	1	6	6	3	5	7	7	6	6	6	6	Both conditions seem to be reading disorders associated with the brain.	physicalism
10	I believe in the link between mind and body. One cant survive without the other.	2	4	6	5	5	2	2	4	3	3	5	6	5	2	2	3	3	I think Jack has dyslexya and John has hearing problems.	physicalism
13	The mind is a state in the brain. Everything is based on the physical.	1	4	7	4	5	1	1	4	6	3	5	4	6	4	5	6	7	Reading difficultues are often rooted in brain difficultues. many of these are genetic, though some can arise from injury. I think.	physicalism
14	Physicalism states that the mind and body are rooted in the same substance, and thus a computer can accurately mimic human emotion.	6	5	6	5	5	3	1	5	6	5	5	6	6	4	4	5	5	I know very little about how reading disorders manifest themselves in the brain and across genetics.	physicalism
15	Physicalism and the theory that mental state is a physical state as well. Physical matter	1	3	6	6	5	6	2	4	6	7	4	4	6	5	5	4	5	I feel as though Jack has an actual reading disorder, maybe dyslexia. John, doesn't appear to have a reading disorder, and seems he could learn if he tried harder.	physicalism
16	That basically what your feeling and thinking is actually a physical state that your brain is in and thus can be replicated. Called 'Physicalism'	2	6	6	5	6	3	3	2	6	6	2	3	5	2	5	4	5	Not telling the difference between two letters seems as though its a physical issue. But not being able to read well seems like an effort issue.	physicalism
17	rooted in the same	1	3	7	2	6	1	1	6	7	6	2	5	7	2	4	2	6	Second one appears connected to hearing and phonetics, which may be more easily correctable than the first.	physicalism
18	that the mind and body are rooted together.	2	4	6	5	3	4	4	5	4	6	6	5	5	4	5	4	5	one is a reading problem while the other is understanding.	physicalism
19	The link exists in this theory because "minds are what brains do." It purports that emotions and moods are rooted in the physical substances of the brain.	1	6	6	4	5	4	1	4	6	5	3	4	5	5	6	5	6	After reading the initial study, I believe that both of the "reading disorders" presented are rooted in the physical aspects of their brains. I therefore based my answers on this hypothesis.	physicalism
20	The theory of physicalism claims that the link of the brain and the body comes from the physical source. Given enough space and electrons a robot or android would be able to have the same series of emotions and become sentient, based on this theory	1	7	6	5	2	3	1	5	6	6	5	5	6	3	6	3	6	The twisting of b and d is a makeup in the brain and can be diagnosed as dyslexia. With John, the different might be a problem with memorization of various words to equal things, vs. a twisting of letters and how one views them.	physicalism
21	The theory between the mind and body is called physicallism. It claims that there is a neuronal basis to human emotion and adjusting physical properties of the brain can consequntly alter emotion.	1	2	7	6	5	1	2	6	5	1	2	6	3	3	5	7	5	For the first case, it sounded like the subject was experiencing dyslexia, which can be corrected through educational intervention. In the second case, it appears the person is mentally disabled or has Down's syndrome. Unfortunately treatment options for this case are limited.	physicalism
22	Minds are rooted with the same substance. The mind and brain work hand in hand with eachother.	1	5	7	5	5	3	1	3	6	6	3	5	5	5	5	5	5	I believe both had reading problems but may be able to change them or improve them with special training. Their issues may have stemmed from how they learned to read.	physicalism
23	The mind and the body are based off one another. This in turn can make AI posses feelings like a human.	1	3	6	5	5	5	2	5	5	5	5	6	6	4	5	4	5	John's issues seem to stem from birth while Jack is mental and possibly can overcome them.	physicalism
24	The mind and body are both rooted in the same thing. The way the body works, is the same as the way the mind works.	1	3	3	6	3	4	1	4	6	3	4	6	3	5	5	5	6	It seems as if John's problems aren't stemming from actual reading problems, but issues that run deeper in the brain.	physicalism
25	It's a theory about how mind and body are one.	1	6	6	6	2	2	2	7	5	7	6	7	6	6	5	7	5	John has problems processing new words or information which could be the result of Decoding disorders than stem from a wide range of genetic mutations or hereditary traits. The example doesn't provide enough details to the severity, but something as small as 'kat' and the difficulty of understanding is concerning.	physicalism
26	The mind is purely physical and the only reason we can feel emotion is because the brain is physical.	2	6	5	5	5	2	2	5	5	5	5	5	5	5	5	5	5	I'm not sure if either of these symptoms are from the brain purely, purely genetic, or a little of both.	physicalism
27	That both the mind and body both exist on same plane. this was difficult for me to understand	1	4	5	3	3	3	5	5	4	5	5	5	6	5	6	5	5	by reading about johns comprehension and other issues. some learning difficulties are not the persons fault.	physicalism
28	They are rooted in the same physical sense. The mind is a biological mechanism.	1	6	6	6	5	5	1	6	6	2	1	6	6	5	5	5	6	Although environment has a great effect, some difficulties are genetic and need special training to overcome.	physicalism
29	The theory claims that the mind and body are linked together by the same physical substances.	1	4	6	6	6	1	1	7	6	4	5	5	5	6	7	7	7	I feel as though Jack and John are both affected by biological things. It isn't the environment they grew up in, but, more likely, something in their brain that is crisscrossed (so to speak).	physicalism
30	Physicalism is the theory that the mind is purely made of the physical and chemical processes of the brain.	1	3	6	6	5	5	1	5	4	6	3	6	7	3	6	2	7	The first one seemed to have some kind of dyslexia, but the second wasn't making the word associations which may just mean he's not as familiar with the language.	physicalism
31	Mental states are nothing but physical brain states. Article believed person's mind and body are rooted in the same physical substances.	1	4	6	5	5	5	3	4	5	6	3	5	5	5	5	5	6	I believe they are both learning disorders. The first one is probably something herditary, the second may be as well but I believe once they know the words they are fine.	physicalism
32	In the vignette, theory claims that a person's mind and body are rooted in the same physical substances.	1	5	7	5	6	2	2	4	4	7	6	5	6	4	5	5	5	I think it was because they have a problem with memorizing the letter and discriminating the difference between similar sounding words or letters	physicalism
33	The physical body and brain are intrisically attached to the mind. The brain shows the minds functions on a physical aspect.	1	5	6	4	5	3	1	4	6	5	3	6	6	4	4	4	6	It seems that while Jack's issue is more biological to me, John would be able to slowly progress at reading with more experience.	physicalism
34	It basically claims that the mind and body are one entity controlled by the brain.	1	6	6	6	5	5	3	5	5	6	5	5	7	5	6	5	5	From what I know reading disabilities can be inherited. It depends on the person's mental and physically make-up. Jack sounds like he has dyslexia and is physically impaired, while John sounds like he had ADD and maybe able to improve.	physicalism
35		1	5	4	5	2	6	4	5	4	6	5	6	5	6	6	2	4	If another child with the same genes was raised in a differetn wnvironment, i think they would have an easier time/better chance with reading better than Jack	physicalism
36	The mind and brain are rooted in the same way	1	6	7	6	5	3	2	6	5	6	6	6	6	6	5	6	7	If the brain has difficulty learning i believe it might be more biological	physicalism
